# Supplementary material for: Measurement error of the Mini-Mental State Examination among individuals with dementia that reside in nursing homes
Source: Eur J Ageing. 2020 Jun 3;18(1):109–15. doi: 10.1007/s10433-020-00572-9 (PMC7925761; doi:10.1007/s10433-020-00572-9)
Supplement: Supplementary file 1 — Supplementary material 1 (CSV 8 kb) [file 10433_2020_572_MOESM1_ESM.csv]

	MMSE.item1.test	MMSE.item2.test	MMSE.item3.test	MMSE.item4.test	MMSE.item5.test	MMSE.item6.test	MMSE.item7.test	MMSE.item8.test	MMSE.item9.test	MMSE.item10.test	MMSE.item11.test	MMSE.item1.retest	MMSE.item2.retest	MMSE.item3.retest	MMSE.item4.retest	MMSE.item5.retest	MMSE.item6.retest	MMSE.item7.retest	MMSE.item8.retest	MMSE.item9.retest	MMSE.item10.retest	MMSE.item11.retest	MMSE.totalscore.test	MMSE.totalscore.retest	MMSE.difference	delirium	depressed	woman	visionimpaired	hearingimpaired	alzheimersdisease	age
1	2	1	3	1	1	2	0	2	1	1	0	2	2	3	1	1	2	1	0	1	1	0	14	14	0	TRUE	FALSE	TRUE	FALSE	FALSE	FALSE	94
2	5	5	3	2	2	2	1	3	1	1	1	5	5	3	1	2	2	0	3	1	1	0	26	23	-3	TRUE	FALSE	TRUE	TRUE	TRUE	FALSE	93
3	0	1	1	0	0	2	0	3	1	0	0	0	0	2	0	0	2	0	1	1	0	0	8	6	-2	TRUE	FALSE	TRUE	FALSE	TRUE	TRUE	72
4	2	3	2	0	0	2	0	0	1	1	0	2	2	2	0	0	1	0	1	1	0	0	11	9	-2	TRUE	TRUE	TRUE	FALSE	FALSE	TRUE	89
5	3	1	0	1	0	1	0	1	1	1	0	0	1	2	1	0	2	0	1	1	1	0	9	9	0	TRUE	FALSE	FALSE	FALSE	TRUE	TRUE	87
6	1	2	3	0	1	2	1	2	1	1	1	1	2	3	1	0	2	1	3	1	1	1	15	16	1	TRUE	FALSE	TRUE	FALSE	FALSE	TRUE	86
7	1	2	3	4	0	2	1	0	1	1	0	2	4	3	1	0	2	1	3	1	0	1	15	18	3	TRUE	FALSE	FALSE	FALSE	FALSE	NA	81
8	0	4	3	1	0	2	0	2	1	1	0	2	4	3	0	0	2	0	2	1	1	0	14	15	1	FALSE	TRUE	TRUE	FALSE	FALSE	NA	76
9	0	0	0	0	0	0	0	0	0	0	0	0	0	3	0	0	2	0	0	0	0	0	0	5	5	TRUE	FALSE	TRUE	FALSE	FALSE	FALSE	86
10	1	4	3	0	0	2	1	1	0	0	0	0	3	3	0	0	2	0	1	0	1	0	12	10	-2	TRUE	FALSE	TRUE	TRUE	FALSE	TRUE	78
11	1	4	3	1	0	2	1	3	1	1	0	0	4	3	1	0	2	1	3	1	1	0	17	16	-1	TRUE	FALSE	FALSE	FALSE	FALSE	TRUE	83
12	1	1	0	0	0	2	0	0	1	0	0	1	2	1	0	0	2	0	2	1	0	0	5	9	4	TRUE	TRUE	FALSE	FALSE	TRUE	TRUE	92
13	0	1	2	0	1	1	0	1	0	0	0	3	1	1	0	0	1	0	2	0	0	0	6	8	2	TRUE	FALSE	TRUE	FALSE	FALSE	TRUE	75
14	1	3	2	0	0	1	0	1	1	0	0	1	3	2	0	0	2	0	1	1	0	0	9	10	1	TRUE	NA	TRUE	FALSE	FALSE	FALSE	86
15	2	3	3	1	0	2	1	2	1	0	0	2	4	3	1	0	2	1	2	1	0	0	15	16	1	FALSE	FALSE	TRUE	FALSE	FALSE	FALSE	74
16	1	4	3	1	1	2	1	2	1	1	0	1	4	3	1	1	2	1	3	1	1	1	17	19	2	TRUE	FALSE	TRUE	FALSE	FALSE	FALSE	86
17	2	3	3	0	1	2	0	3	1	1	0	0	3	3	0	3	2	0	3	1	1	1	16	17	1	TRUE	TRUE	TRUE	FALSE	TRUE	NA	97
18	0	0	0	0	0	0	0	1	0	0	0	0	0	0	0	0	0	0	0	0	0	0	1	0	-1	FALSE	NA	TRUE	FALSE	TRUE	TRUE	83
19	0	1	2	0	0	2	0	2	1	0	0	2	2	3	1	0	1	0	3	0	0	0	8	12	4	FALSE	FALSE	TRUE	TRUE	FALSE	TRUE	87
20	1	1	3	2	0	2	0	2	1	0	0	0	3	3	1	0	2	1	3	0	0	0	12	13	1	TRUE	FALSE	FALSE	TRUE	TRUE	TRUE	96
21	2	4	3	1	0	2	1	3	1	1	1	2	4	3	1	0	2	1	2	1	1	0	19	17	-2	FALSE	TRUE	TRUE	FALSE	FALSE	TRUE	96
22	0	3	3	2	0	2	1	3	1	1	1	1	4	3	2	0	2	1	3	1	1	0	17	18	1	FALSE	FALSE	TRUE	FALSE	FALSE	TRUE	86
23	1	4	3	1	0	2	1	3	1	1	0	3	5	3	1	0	2	0	2	1	1	0	17	18	1	TRUE	FALSE	TRUE	FALSE	FALSE	FALSE	90
24	4	4	3	5	1	2	0	3	1	1	0	3	4	3	5	1	2	0	3	1	1	0	24	23	-1	FALSE	TRUE	TRUE	FALSE	TRUE	FALSE	90
25	2	3	3	0	0	2	0	1	1	1	0	2	3	3	0	0	2	0	1	1	1	0	13	13	0	FALSE	FALSE	TRUE	FALSE	FALSE	NA	87
26	0	5	3	0	3	2	1	2	1	0	0	0	4	3	0	3	2	1	2	1	0	0	17	16	-1	FALSE	TRUE	TRUE	FALSE	TRUE	FALSE	97
27	0	2	2	0	0	2	0	1	1	0	0	0	1	2	0	0	2	0	1	1	0	0	8	7	-1	FALSE	TRUE	TRUE	TRUE	FALSE	TRUE	84
28	0	4	3	0	0	2	0	0	1	1	0	0	3	3	0	0	2	0	2	1	1	1	11	13	2	FALSE	FALSE	TRUE	FALSE	FALSE	TRUE	85
29	2	2	3	2	2	2	1	1	1	1	0	2	2	3	1	3	2	1	2	1	1	0	17	18	1	FALSE	FALSE	TRUE	FALSE	FALSE	FALSE	86
30	1	2	3	0	0	2	0	3	1	0	0	1	1	3	0	0	2	0	2	0	1	0	12	10	-2	TRUE	FALSE	TRUE	TRUE	FALSE	NA	81
31	2	5	3	1	3	2	0	2	1	1	1	2	4	3	1	2	2	0	3	1	1	0	21	19	-2	FALSE	TRUE	FALSE	FALSE	TRUE	FALSE	87
32	1	4	1	1	0	2	0	1	1	0	0	0	4	3	0	0	2	0	2	1	0	0	11	12	1	TRUE	FALSE	TRUE	FALSE	FALSE	TRUE	85
33	2	3	3	0	1	2	0	3	1	1	1	1	4	3	0	0	2	0	3	1	1	0	17	15	-2	TRUE	FALSE	TRUE	FALSE	FALSE	TRUE	77
34	4	3	3	1	0	2	1	3	1	0	1	3	4	3	1	2	2	1	3	1	0	0	19	20	1	TRUE	TRUE	TRUE	FALSE	FALSE	FALSE	66
35	0	5	1	0	1	2	0	3	1	0	0	2	5	3	0	0	2	0	2	1	0	0	13	15	2	FALSE	TRUE	TRUE	FALSE	FALSE	FALSE	65
36	0	2	3	1	2	2	1	3	1	1	0	1	3	3	1	1	2	1	3	1	1	0	16	17	1	FALSE	FALSE	TRUE	FALSE	FALSE	NA	70
37	1	3	3	0	1	2	0	3	1	1	1	1	3	3	0	1	2	1	3	1	1	0	16	16	0	FALSE	FALSE	TRUE	FALSE	FALSE	FALSE	85
38	0	4	3	1	0	2	1	2	0	0	0	3	3	3	2	0	2	0	1	0	0	0	13	14	1	TRUE	TRUE	TRUE	TRUE	TRUE	TRUE	88
39	1	4	3	1	0	2	1	2	1	1	0	1	4	3	1	0	2	1	2	1	1	0	16	16	0	TRUE	FALSE	FALSE	FALSE	FALSE	TRUE	74
40	1	2	3	0	3	2	1	1	1	1	0	1	2	3	0	3	2	1	1	1	1	0	15	15	0	TRUE	TRUE	TRUE	FALSE	FALSE	FALSE	93
41	0	2	0	0	1	2	0	0	0	0	0	0	2	1	0	0	2	0	0	0	0	0	5	5	0	TRUE	FALSE	FALSE	FALSE	FALSE	NA	74
42	0	4	3	1	0	2	0	0	1	1	0	0	3	2	1	0	1	0	2	1	1	0	12	11	-1	TRUE	FALSE	TRUE	FALSE	FALSE	TRUE	86
43	3	3	3	4	1	2	1	3	1	1	1	2	3	3	4	1	2	1	3	1	1	1	23	22	-1	FALSE	FALSE	TRUE	FALSE	FALSE	FALSE	80
44	1	1	2	0	0	1	0	0	1	0	0	1	1	3	0	0	0	0	0	0	0	0	6	5	-1	TRUE	FALSE	TRUE	FALSE	FALSE	FALSE	79
45	0	0	0	0	0	0	0	0	0	0	0	0	0	0	0	0	0	0	0	0	0	0	0	0	0	FALSE	FALSE	TRUE	FALSE	FALSE	NA	87
46	1	3	3	0	0	2	0	3	1	1	0	0	3	3	1	0	2	0	2	1	0	0	14	12	-2	TRUE	FALSE	TRUE	FALSE	TRUE	TRUE	79
47	1	2	3	1	0	2	0	1	0	1	0	0	1	3	0	0	2	0	1	1	0	0	11	8	-3	FALSE	FALSE	FALSE	FALSE	FALSE	FALSE	87
48	2	3	3	5	0	2	0	3	1	0	0	1	0	3	5	0	2	1	3	1	0	0	19	16	-3	TRUE	FALSE	FALSE	TRUE	FALSE	FALSE	89
49	2	3	3	1	1	2	0	2	1	1	0	4	4	3	1	1	2	0	3	1	1	1	16	21	5	FALSE	FALSE	TRUE	FALSE	TRUE	FALSE	87
50	3	4	3	1	3	2	0	2	1	1	1	1	4	3	2	3	2	0	1	1	1	1	21	19	-2	TRUE	FALSE	TRUE	FALSE	TRUE	FALSE	97
51	0	2	3	1	0	2	0	1	1	0	0	0	3	3	1	0	2	0	1	1	1	0	10	12	2	FALSE	FALSE	FALSE	FALSE	FALSE	FALSE	84
52	5	5	3	5	1	2	1	3	1	1	1	4	5	3	5	1	2	1	2	1	1	1	28	26	-2	FALSE	FALSE	FALSE	FALSE	FALSE	NA	74
53	0	2	2	1	0	2	1	2	1	1	0	0	2	3	0	0	2	1	3	1	0	0	12	12	0	FALSE	FALSE	TRUE	FALSE	FALSE	NA	83
54	1	4	3	5	2	2	1	3	1	1	1	4	5	3	5	3	2	1	3	1	1	1	24	29	5	TRUE	TRUE	FALSE	FALSE	FALSE	FALSE	78
55	4	5	3	4	3	2	0	3	1	1	1	5	4	3	5	3	2	0	3	1	1	1	27	28	1	FALSE	FALSE	TRUE	FALSE	FALSE	FALSE	84
56	3	5	3	1	1	2	0	2	1	0	0	3	3	3	1	0	2	0	1	1	0	0	18	14	-4	FALSE	TRUE	FALSE	FALSE	TRUE	FALSE	82
57	1	4	3	0	2	2	0	2	1	1	0	1	4	3	0	2	2	0	2	1	1	1	16	17	1	TRUE	TRUE	TRUE	FALSE	TRUE	FALSE	90
58	0	4	2	0	0	2	0	2	1	0	0	0	4	3	0	0	1	0	1	1	0	0	11	10	-1	TRUE	FALSE	FALSE	FALSE	FALSE	TRUE	90
59	2	3	3	0	0	2	0	2	1	0	1	1	5	3	0	0	2	0	3	1	1	1	14	17	3	FALSE	FALSE	TRUE	FALSE	FALSE	FALSE	94
60	2	4	3	1	0	2	0	3	1	1	0	2	4	3	1	0	2	0	3	1	1	1	17	18	1	TRUE	FALSE	TRUE	FALSE	FALSE	TRUE	85
61	3	5	3	2	2	2	0	2	1	1	1	4	5	3	2	3	2	0	3	1	1	1	22	25	3	FALSE	TRUE	TRUE	FALSE	FALSE	FALSE	91
62	4	2	3	1	0	2	0	2	1	1	0	2	3	3	1	0	2	0	2	1	1	0	16	15	-1	FALSE	TRUE	TRUE	FALSE	FALSE	TRUE	93
63	1	1	0	0	0	2	0	2	1	0	0	1	1	3	0	0	2	0	2	1	1	0	7	11	4	TRUE	FALSE	TRUE	TRUE	TRUE	TRUE	84
64	1	3	3	1	0	2	1	2	1	1	0	1	3	3	0	0	2	1	2	1	1	0	15	14	-1	TRUE	FALSE	TRUE	FALSE	FALSE	FALSE	85
65	2	3	3	1	3	2	0	3	1	1	0	3	2	3	1	3	2	0	3	1	1	0	19	19	0	FALSE	FALSE	TRUE	TRUE	FALSE	NA	68
66	0	0	0	0	0	2	1	1	0	0	0	0	0	2	0	0	2	0	1	1	0	0	4	6	2	TRUE	FALSE	TRUE	FALSE	FALSE	TRUE	87
67	0	3	3	2	1	2	0	1	1	1	0	0	2	3	1	3	2	0	1	1	0	0	14	13	-1	TRUE	FALSE	TRUE	FALSE	TRUE	FALSE	84
68	0	2	3	0	0	2	1	0	0	0	0	0	2	2	0	0	1	0	1	0	0	0	8	6	-2	TRUE	TRUE	TRUE	FALSE	FALSE	FALSE	73
69	2	3	3	5	0	2	1	3	1	1	0	0	3	3	5	0	2	1	2	1	1	1	21	19	-2	FALSE	FALSE	TRUE	FALSE	FALSE	FALSE	90
70	1	4	3	0	2	2	1	3	1	1	1	2	3	3	1	2	2	1	3	1	1	0	19	19	0	FALSE	FALSE	TRUE	FALSE	FALSE	NA	84
71	1	1	3	0	0	0	1	1	0	0	0	0	1	3	0	0	0	1	1	0	0	0	7	6	-1	TRUE	FALSE	TRUE	TRUE	TRUE	TRUE	85
72	0	3	3	2	0	2	0	1	0	0	0	0	3	3	4	0	2	1	3	1	0	0	11	17	6	TRUE	FALSE	FALSE	FALSE	FALSE	FALSE	77
73	1	1	3	0	0	2	1	2	0	0	0	1	2	3	0	0	2	1	2	1	1	0	10	13	3	FALSE	FALSE	FALSE	FALSE	FALSE	NA	67
74	0	3	2	0	0	2	0	0	0	0	0	0	0	3	0	0	2	0	1	0	0	0	7	6	-1	TRUE	FALSE	TRUE	FALSE	FALSE	NA	83
75	3	5	3	1	2	2	1	3	1	1	0	3	5	3	1	2	2	0	3	1	1	0	22	21	-1	FALSE	FALSE	TRUE	TRUE	TRUE	TRUE	79
76	1	2	3	0	0	2	0	2	0	1	0	0	3	3	0	0	2	0	1	1	0	0	11	10	-1	TRUE	FALSE	FALSE	FALSE	FALSE	TRUE	75
77	4	4	3	0	1	2	0	2	0	1	1	4	4	3	0	2	2	0	2	0	1	0	18	18	0	FALSE	TRUE	TRUE	FALSE	FALSE	TRUE	82
78	0	3	3	1	0	2	1	0	0	1	0	0	4	3	0	0	2	0	1	0	1	0	11	11	0	TRUE	FALSE	TRUE	FALSE	FALSE	TRUE	91
79	3	3	3	0	0	2	1	2	1	1	1	4	3	3	1	0	2	1	3	1	1	1	17	20	3	FALSE	FALSE	TRUE	FALSE	FALSE	TRUE	81
80	0	5	3	1	2	2	1	3	1	0	1	2	5	3	1	1	2	0	3	1	1	1	19	20	1	FALSE	FALSE	TRUE	FALSE	FALSE	NA	82
81	3	5	3	1	1	2	0	3	1	0	0	3	5	3	1	2	2	0	2	1	0	0	19	19	0	FALSE	TRUE	TRUE	FALSE	FALSE	FALSE	80
82	0	1	3	0	0	2	0	1	1	0	0	0	3	2	0	0	2	0	3	0	0	0	8	10	2	FALSE	TRUE	FALSE	FALSE	FALSE	NA	75
83	0	3	2	1	0	2	0	2	1	1	0	1	3	3	1	0	2	1	0	1	1	0	12	13	1	TRUE	FALSE	TRUE	FALSE	TRUE	NA	90
84	0	3	3	1	0	2	0	2	0	0	0	1	3	3	1	0	2	0	2	0	0	0	11	12	1	TRUE	FALSE	TRUE	TRUE	TRUE	TRUE	98
85	0	0	2	0	0	2	0	1	0	0	0	1	0	2	0	0	2	0	0	0	0	0	5	5	0	TRUE	FALSE	TRUE	FALSE	FALSE	TRUE	90
86	0	2	0	0	0	1	0	1	1	1	1	0	0	2	0	0	1	0	1	0	0	0	7	4	-3	TRUE	FALSE	TRUE	FALSE	FALSE	NA	85
87	4	3	3	1	0	2	0	2	0	1	1	3	4	3	1	1	2	0	3	1	0	0	17	18	1	TRUE	FALSE	TRUE	FALSE	FALSE	FALSE	86
88	0	0	3	0	1	1	0	1	0	0	0	0	0	2	0	0	2	0	1	0	0	0	6	5	-1	TRUE	FALSE	TRUE	FALSE	FALSE	TRUE	85
